# Supplementary material for: Dwarfing Genes Rht-B1b and Rht-D1b Are Associated with Both Type I FHB Susceptibility and Low Anther Extrusion in Two Bread Wheat Populations
Source: PLoS One. 2016 Sep 8;11(9):e0162499. doi: 10.1371/journal.pone.0162499 (PMC5015901; doi:10.1371/journal.pone.0162499)
Supplement: S1 Table — (TXT) [file pone.0162499.s001.txt]

group 1A
1043336	0
1212218	0
1252727	0.193
1093014	2.25
1695192	2.25
1696485	2.25
1249392	2.264
3023749	2.264
1054654	2.264
1185418	2.264
1092922	2.264
1093295	2.264
3021967	2.264
1245046	2.264
1102916	2.264
2265513	2.771
2258746	3.008
1020992	3.238
1100955	3.483
1120728	3.751
2260319	3.751
1070756	3.751
1214918	3.751
1863421	3.751
1084833	3.751
1052695	3.751
1090405	3.751
1283080	3.751
997691	3.751
1086157	11.768
1126027	11.768
1194015	12.778
1125964	37.645
1091902	38.632
2262396	38.632
1093111	38.632
1187863	43.352
1011620	43.582
1096241	45.308
1097877	45.404
2261995	45.516
3064878	56.756
2258338	59.411
3064367	59.411
1127081	61.769
1104397	72.191
1089513	73.901
2260769	76.956
1020607	76.956
1123553	77.015
1079399	77.208
1099971	77.327
994411	77.549
3064880	77.698
1088969	77.809
1077339	78.136
1094941	78.441
1125412	78.686
993750	79.184
1003934	79.184
1065547	79.184
1031374	79.184
1090380	95.548
1014655	96.354
1121549	97.161
1207458	97.161
1093434	105.091
1126311	108.082
1166194	108.979
1201588	108.979
1135299	121.052
1209199	123.117
1110184	140.132
1109244	140.908
group 1A_2
2256474	0
997180	0
1125323	6.308
1120903	6.649
1095138	7.051
1201133	7.051
1039623	7.051
1161276	8.213
992499	11.623
1274604	11.623
993363	11.964
993502	12.366
2260436	12.366
2267633	13.87
2261019	13.87
1091952	25.698
group 1B
998633	0
1234935	0
1085163	0.701
1125554	1.493
1008954	1.493
983758	4.296
1036447	5.283
1072469	5.283
1115814	5.283
1166594	5.283
2258438	5.283
1174092	6.787
100005749	6.787
1049867	6.802
1116644	11.988
984046	14.408
1090571	19.275
1126000	19.275
1205775	19.275
2282248	19.646
3028745	20.018
1024654	20.018
1020225	20.018
1088521	20.018
1093781	20.018
1129780	20.018
1196718	20.018
1212076	20.018
1230705	20.018
2252712	20.018
2259466	20.018
2266714	20.018
3064366	20.018
100007688	20.018
1089962	21.522
979170	21.522
1023910	21.522
1051996	21.522
100007924	21.522
984358	23.795
1088611	23.795
1145134	23.795
1166607	23.929
1106896	24.055
1129298	24.203
1215559	24.537
980261	24.537
1133869	24.537
2258419	24.537
1085087	38.065
1255451	38.065
3064594	38.065
996356	44.079
2265126	49.86
998666	49.904
1004945	49.904
1164132	49.904
1209302	50.112
1092291	50.649
979031	50.649
985165	50.649
1063973	50.649
1104210	50.649
1162330	50.649
1192079	50.649
1234822	50.649
1262221	50.649
2266225	50.649
2295739	50.649
2255213	57.804
1032134	57.804
1088904	57.804
3023551	57.804
987187	59.307
2279403	59.307
2277541	59.307
1668384	60.811
1004273	61.625
990377	62.954
1043194	72.885
1109819	72.885
1135449	72.885
1033032	74.888
2266474	75.898
992144	75.898
994762	77.708
1032267	84.37
1713615	86.845
1205773	86.845
1085368	87.254
2265387	87.611
1235358	89.691
1092534	92.197
3022750	92.212
1695125	93.945
1120892	96.436
1129596	98.277
1126382	99.068
1084776	102.32
1209707	107.604
1238842	107.619
1239283	107.619
1064989	107.619
3025163	112.274
1204085	114.23
1000048	117.198
1046220	127.922
985760	134.087
100007725	134.087
3064694	137.141
2266100	138.068
1061145	146.839
1666488	146.839
1047210	146.839
3064469	146.839
1247018	154.113
1015710	171.62
barc188	173.932
997505	185.817
992991	189.529
1161231	192.583
1123269	192.583
2257064	217.159
1056925	231.607
1135836	248.56
3064679	248.56
2263671	255.843
gwm259	261.194
1235726	270.221
100003735	275.136
1122155	278.984
995000	280.496
1667835	280.496
3064624	280.496
2332851	281.242
3025507	281.242
1090606	286.716
1209368	286.716
group 2A
3034040	0
1132194	1.382
1009798	3.896
998359	3.896
1212067	3.896
1088624	7.322
1092763	7.366
3064800	11.431
1071251	13.164
1018775	21.216
3064836	21.216
991804	25.871
1128539	25.871
999517	39.485
1067817	59.305
1135099	59.305
1230245	61.578
981946	61.578
1095340	72.968
1071231	73.676
1241689	73.929
1022284	74.033
1210938	74.345
1159845	74.672
1277573	74.738
1118289	74.835
1003237	74.916
1201430	75.828
1004710	76.514
3064897	77.6
1083104	77.659
1262822	77.756
1090149	77.949
2252454	78.164
1069415	78.402
1123442	78.402
1227997	78.402
2255026	78.402
100012199	78.402
1075984	78.402
1129787	78.402
1128502	78.402
1097663	78.402
3064695	78.402
1083971	78.402
1186501	78.402
1128135	78.402
1151752	78.402
983068	78.402
1059865	78.402
1073641	78.402
100056425	78.402
1219210	78.402
1027267	83.056
1019498	86.427
1004513	90.773
1075823	90.773
984869	100.578
3064488	102.143
1079734	102.143
1065743	110.16
1051900	110.16
1227325	110.16
1117252	110.562
2258407	110.904
2280113	111.568
3064424	112.412
1165345	112.412
1106314	112.412
1039495	112.412
2257031	113.158
1094352	117.006
1094537	117.752
2259340	118.499
986459	121.553
1229356	121.553
2253029	122.202
3064613	122.76
1275924	125.329
2258278	125.329
1090474	125.329
1249729	126.833
1863261	127.579
3026273	132.716
1123908	134.626
1127363	134.626
1209527	134.626
3064404	134.626
1140309	134.626
1092204	134.626
1053545	154.083
1008748	155.026
1120512	155.338
1068421	155.769
1164723	155.769
1042060	156.847
2255667	158.016
1063107	158.016
1064949	158.016
1133336	163.507
2261752	166.577
1219075	167.054
3064817	167.321
3064389	167.321
group 2B
1057678	0
1125383	1.764
2278966	3.329
3064758	3.329
1202954	7.983
1275640	7.983
1217664	21.355
2306927	23.932
1271087	25.566
3064890	28.518
1001607	30.675
984282	52.597
1207009	52.597
1252686	52.597
1126191	52.597
1669704	52.597
100008152	52.597
3029586	60.614
1160644	60.614
1012442	77.142
2256950	77.142
1008164	81.797
1129023	81.797
1148814	81.797
1026385	81.797
1130816	85.009
980504	102.516
1086743	102.516
3064507	102.516
1079260	104.534
1065263	105.559
1125512	105.559
1694809	105.559
1862670	110.613
1093108	118.206
1143478	118.206
1060973	132.576
988616	133.427
1092239	133.427
1126012	133.427
1039896	133.427
1208611	133.427
2293009	133.427
1228659	135.43
986691	144.742
1125764	144.742
2263629	144.742
1123002	145.744
2278762	146.236
1116434	146.719
1276341	146.979
1213400	147.418
2280115	147.783
1009854	150.79
1164950	150.79
1011740	150.79
1093808	150.79
1767024	150.79
1129051	157.097
3064921	157.097
1108090	182.159
1204183	186.417
1230189	186.417
981297	186.417
1083854	186.417
986475	187.163
1025958	187.163
1092251	187.163
1095023	187.163
1113449	187.163
1137595	187.163
1075921	187.163
1217853	188.675
1090923	190.186
2262876	190.186
1031842	204.694
1130392	204.694
1123863	205.878
2252726	207.025
1212998	220.291
1094298	221.978
1068997	221.978
1230893	223.482
1125920	224.228
2257429	224.228
1097630	228.883
1386000	228.883
2261913	229.255
1091794	230.858
999303	231.536
1230835	232.05
1195353	233.379
2294227	234.08
985387	234.856
1142537	234.871
1147131	234.871
1195034	234.871
980074	237.926
2261440	237.926
1092495	238.178
1210472	238.512
1107071	238.668
1120539	238.668
1096086	242.516
1136419	242.516
1141208	242.516
2289766	242.516
1129804	242.516
1165519	242.516
1230920	242.516
1090729	244.02
1127943	244.02
1125516	247.075
2279719	247.075
1136141	247.075
1148282	247.075
1312026	247.075
2263138	247.075
3024470	257.771
1250192	257.771
2266290	257.771
2299507	257.771
1130126	269.393
1227557	269.393
1112855	271.666
2264231	271.666
2270508	271.666
2281385	283.158
2290115	283.425
1126488	284.549
2265313	284.966
1097149	285.674
1094422	286.278
1255973	286.278
3029354	295.172
1047891	295.172
1197660	295.172
987393	299.028
1125930	303.31
2263869	308.242
3064668	312.314
1864933	317.822
999016	318.576
1247849	318.576
1250910	318.576
2262944	318.576
1073676	321.63
1127309	321.63
2284592	321.63
2292409	321.63
1051052	321.63
2258157	321.63
3025816	321.63
3027557	321.63
1065359	326.98
990736	327.337
1217667	327.404
1117572	327.53
1057585	327.641
1066910	327.849
2281105	327.849
group 2D
2263639	0
1000216	2.072
1024850	4.805
3022723	23.438
1217494	23.438
1252730	42.072
3024321	42.072
3064486	42.072
1091926	44.082
992597	45.085
3222503	45.085
1126701	45.085
1396589	45.085
2254182	45.085
group 2D_2
1127940	0
1716118	3.07
1193959	4.254
1132238	4.254
1053058	4.254
3025921	5.008
2252696	44.711
1125098	44.711
980698	44.711
1228399	64.432
3064763	64.432
1064566	64.432
2248479	64.432
995051	64.432
1075422	64.432
983959	64.432
1041770	66.043
group 3A
1121209	0
1127973	0
1002102	5.474
1056945	5.474
1007236	5.474
1122539	5.474
1113547	5.474
1242158	6.978
1201603	7.724
1023982	7.724
1125929	7.724
989221	8.201
3222425	8.468
1259016	10.741
990865	10.741
986215	14.207
1167033	17.64
1197278	18.711
2264396	22.36
1129474	25.077
1090511	42.029
2280889	42.029
3022295	42.029
1083197	42.029
2262565	42.029
980051	61.75
1125781	61.75
1083852	61.75
1143041	61.75
3064582	62.609
1164647	75.108
3064793	75.108
1208544	80.715
980942	86.947
1059948	92.446
1059616	94.719
1126290	94.719
1234992	105.159
2261799	107.681
1195254	107.681
1119071	111.529
1126380	111.529
2264392	118.684
1111354	118.684
1102783	118.862
1091170	120.115
1094902	120.181
100008572	120.181
2256281	121.685
1707866	121.685
2257330	124.74
1063306	124.74
1091514	124.74
1125314	139.069
1250769	139.658
1072086	139.963
1132581	143.017
1229399	143.017
989114	143.017
1102819	143.017
1216949	143.017
1089832	143.017
1218916	143.404
1079639	143.761
1093895	143.761
2259214	143.761
998626	143.761
2290651	144.05
1338444	144.504
2261992	144.504
1007203	157.07
1204957	157.07
1181871	162.544
2281938	162.544
3024325	168.018
3064674	168.765
1119526	168.765
2279726	173.435
1128624	175.724
1221176	175.724
978409	179.572
2261683	180.658
1092164	181.842
1037387	186.962
100001949	192.025
1371306	192.025
1008305	199.069
1014363	209.995
1207283	209.995
1090686	219.441
1112413	230.368
1225592	243.441
1001418	261.946
2278478	261.946
1115228	277.453
1046576	277.453
1006675	277.453
1129436	281.301
2261983	281.301
3064959	302.37
1201691	315.645
1121637	317.625
986136	333.001
2266354	333.001
1135672	333.001
group 3B
1085226	0
1127137	0
1321636	0
3027083	0
2265130	0.126
2302156	0.468
100009059	0.81
3023957	5.391
3222301	5.391
1128802	9.151
1125826	9.98
1343568	15.265
1685999	16.96
1050077	18.464
1164067	18.978
2254375	19.208
1228576	19.826
1044330	20.701
1062902	20.701
3064516	20.701
3064675	22.572
1122286	24.475
995354	24.475
1088305	24.757
1694666	25.218
1141113	25.463
1007283	26.075
1103470	29.635
985245	30.54
1089285	31.286
1127409	31.286
992877	32.79
1091357	32.79
1253208	32.79
1056249	33.536
1864555	33.536
1126574	41.553
2296999	41.553
2260722	43.065
1051249	43.811
2259744	48.328
1863107	62.079
1127009	62.63
992253	62.964
1082515	62.964
1126271	62.964
1110291	63.329
3064912	64.007
1122264	65.366
1125808	80.162
978347	83.036
1202201	83.79
2262083	88.452
1026963	89.206
100016685	91.008
1053632	93.772
1096997	93.772
1077614	93.772
989270	94.707
1076971	95.604
1206766	98.305
988455	99.809
1105250	99.809
1724644	99.809
3026893	99.809
1042356	102.471
1064277	105.173
1114001	117.939
2340293	119.343
1055305	120.097
1092340	120.097
1080798	120.097
2260676	120.843
988433	123.898
1024739	123.898
983461	123.898
2281763	130.155
1201639	132.475
2251282	132.475
2260078	132.475
2262614	132.475
1082156	136.323
1239225	136.323
2291969	136.598
2265096	137.066
979344	150.594
999766	150.594
1077052	150.594
1091575	150.594
1113073	150.594
2256381	150.594
3027342	150.594
1079373	150.594
1081427	150.594
1126902	150.594
1218149	150.594
1863342	150.594
1864295	150.594
2269595	150.594
2338380	150.594
2259942	154.442
1298252	154.442
1864828	155.946
1009540	155.946
1128405	155.946
3064587	155.946
1089919	166.642
1125517	166.642
2330093	166.642
3022006	166.642
1089796	166.642
1274415	178.022
1127445	181.329
996275	183.618
1055458	183.618
1005757	186.405
991852	197.184
2295854	200.372
1069690	204.461
1090023	204.461
1130229	204.461
1017364	211.976
1049404	213.161
1094979	213.161
977173	215.706
1687156	216.973
2255053	216.973
2259950	216.973
1127347	218.105
1105549	219.244
1212776	220.755
100009752	220.755
1129636	229.649
2278813	229.649
3064570	234.312
1078705	238.344
996138	254.862
group 3D
3023494	0
1095093	0
100006131	24.37
1089809	73.634
1251098	73.664
989318	74.621
1154268	75.157
1129754	75.32
1088418	75.752
1133409	75.9
1091224	75.9
2245492	75.9
2257776	75.9
2248813	75.9
1056689	75.9
3064792	75.9
1219142	75.9
2245936	75.9
3064492	75.9
1088405	75.9
100010163	79.247
1028015	115.013
group 3D_2
1053811	0
1203606	0
989098	0
1125230	0
991454	0
1120739	0
1091629	9.868
2250787	16.151
group 4A
3022857	0
1015566	4.565
1124790	4.565
2263956	7.62
993000	7.62
994022	9.123
992456	9.123
2257011	11.118
995394	16.238
978195	18.651
1264392	22.861
1252793	28.833
980406	28.833
1146678	28.833
1197118	52.318
1129693	59.559
1241628	59.559
1237971	65.033
1391903	65.033
1229131	68.088
977534	68.355
1165073	68.831
1205153	68.831
2255707	68.831
3020781	68.831
3028945	68.831
1063020	71.104
1133045	71.104
1081239	72.823
2253908	77.25
1100882	77.25
1862773	85.267
1241679	85.267
1252028	88.345
994750	93.162
1064602	122.127
3029395	123.723
1055418	153.702
group 4AL
1682949	0
985533	0
989184	0.26
1129860	0.744
1009586	0.744
1023789	0.744
1076405	0.744
2255871	0.744
1079655	0.744
1082551	17.863
2294973	19.138
1109477	21.473
wmc219	26.299
group 4B
3064433	0
1036721	10.031
1151382	10.8
3021601	10.8
1092528	13.439
985312	28.494
3064743	28.494
Rht-B1	31.344
1221215	43.398
1862515	45.231
3222514	46.865
gwm495	52.555
1126358	58.879
2260261	58.879
3222467	58.879
1089380	63.534
1113711	63.534
992564	66.588
1216338	66.588
1089013	66.588
1223969	66.588
1011212	66.588
1012604	66.588
1120870	66.588
996108	66.588
1000951	66.588
1077022	66.588
1011220	66.588
1013420	66.588
993022	66.588
1005100	66.588
1279978	66.588
1094836	66.588
1246011	66.588
996087	66.588
1051936	66.588
1159447	66.588
985169	68.861
1244896	69.607
1094172	69.607
1073286	69.607
1042220	69.607
1209504	71.111
3064798	71.111
1071086	71.111
1297707	71.111
1125612	79.128
3025153	79.128
100004990	79.128
2259499	99.96
1081667	99.96
1095421	113.024
1210966	114.918
1126519	116.422
997944	117.176
1021749	117.176
1128751	117.176
1075718	137.773
1188173	153.921
3064706	153.921
1250840	153.921
3064475	153.921
1017860	154.878
group 4D
Rht-D1	0
1059032	16.487
group 5A
1072366	0
987973	0.965
978326	1.734
985861	1.734
987943	1.734
1013608	1.734
1097973	1.734
2260283	1.734
2253865	7.208
1087592	7.208
1086218	11.692
1088359	12.544
1092930	12.945
1213990	13.339
986072	14.086
1862541	14.086
2266746	14.086
1128700	14.086
1276713	14.086
1025576	23.873
1301529	23.873
1077313	26.146
2261991	26.146
1039396	41.452
1062355	42.364
1104805	42.364
982608	43.64
2260698	47.744
3064671	47.744
1094596	48.146
100009839	48.488
1209876	49.032
1307799	49.232
989963	50.736
1070231	51.175
1019824	51.479
1095345	51.479
1195397	51.479
1092605	53.752
1133579	54.499
3028132	54.499
1072146	54.908
1067537	55.242
2257572	55.242
1220092	56.746
1092507	58.25
998276	60.928
993328	61.524
1084162	62.03
1129347	62.03
1135154	70.925
2262549	71.671
2260918	72.44
3064415	73.148
1049519	73.163
2267479	73.223
1128511	74.597
1264710	74.664
1121459	74.797
1088929	75.154
1090844	75.406
1125684	75.406
2280545	77.27
992529	92.386
1144964	92.386
3064895	92.386
1004868	98.98
1122363	105.515
2258868	114.988
1093675	131.516
2277942	131.516
1008442	133.789
1087201	133.789
2278321	133.789
2281403	133.871
1162021	135.275
1091391	135.29
1125503	135.29
1284235	135.29
2254534	135.29
1099641	147.875
1096868	149.394
2332203	150.14
1165302	151.007
990370	155.532
1119580	155.532
1863581	155.532
3026897	155.532
100004604	155.532
1180848	155.971
1002728	156.275
1019499	156.275
1022298	156.275
1072771	156.275
1216251	156.275
997587	157.021
2351081	157.021
1209910	157.423
1683258	157.765
989965	159.269
1001892	159.269
2255534	159.269
2258703	159.269
3024485	159.269
100003674	159.269
3028544	159.693
999552	160.012
2278048	160.265
1134493	160.517
994163	160.755
1219555	160.755
gwm291	171.672
group 5A_2
1069206	0
2265145	0.784
2280856	1.32
1017329	1.535
1126572	1.535
985104	4.589
981078	4.589
3064715	35.33
1273582	35.33
1094095	39.178
3064861	39.178
1127568	39.178
2364556	39.178
3064380	39.925
995424	39.925
1088638	39.925
1052827	39.925
1085187	55.2
1228444	65.368
1147966	66.355
group 5B
1080478	0
1129745	0
1229405	0
1002772	9.787
1093034	9.787
2278906	9.995
1089247	10.166
1239938	10.769
2252718	24.559
1099060	26.879
985701	49.764
1051038	49.764
1073316	49.764
3023561	52.286
1667503	53.561
1695193	53.561
1103503	62.455
1081189	63.187
984749	63.948
1011847	63.948
1084711	63.948
1213875	63.948
2258258	64.694
992710	64.999
993622	65.438
996273	65.438
1001679	65.438
1008209	65.438
1029555	65.438
1090459	65.438
1098764	65.438
1143933	65.438
1245875	65.438
1242441	66.252
1226080	66.93
1006228	67.805
100063247	68.401
1039511	68.423
1085755	68.423
1229558	69.199
1021951	69.916
1058250	69.916
1060341	69.916
1136206	69.916
986620	70.295
1107864	70.659
1089017	70.904
1229803	71.105
1075238	71.536
1033423	72.903
1104042	72.903
1083209	74.407
3064621	74.407
1091135	76.048
988021	88.471
1092379	89.983
979758	90.729
990086	90.729
997618	90.729
2262879	90.729
1122319	93.002
1696830	96.08
999284	99.936
1028405	99.936
100008355	99.936
1094538	103.784
1133451	103.784
1863891	116.065
984819	129.437
1062670	129.437
1083200	129.437
1094678	129.437
1252794	129.437
2281586	129.437
986440	140.134
986563	140.134
987986	140.134
996776	140.134
1057363	140.134
1066241	140.134
1125724	140.134
1128274	140.134
1128593	140.134
1129485	140.134
1144428	140.134
1167319	140.134
1304411	140.134
1862632	140.134
2278392	140.134
2294234	140.134
2322286	140.134
3024765	140.134
3064427	140.134
3064834	140.134
group 5B_2
2262945	0
1091783	0
991597	0
1111311	20.832
2259904	20.832
1097102	21.316
1083332	21.658
1086056	29.58
1122606	29.58
1061182	31.574
2258590	32.903
1194478	33.133
1133114	34.645
1025982	34.845
1092387	35.969
1072290	37.092
2264759	37.846
1085023	39.35
1000515	39.782
990100	40.101
1220233	40.101
100003954	40.862
997807	41.594
1010735	41.906
1112864	42.337
1078749	42.337
1123101	46.193
1058752	46.947
3064914	47.693
1092524	51.238
3064730	53.636
1001423	54.247
1236851	54.559
1206012	55.065
1287337	55.303
2268762	55.303
1076923	57.576
985884	69.273
1162965	69.273
1068734	69.273
2269911	69.273
992841	88.994
1694739	88.994
1091028	89.755
2256874	91.358
3021745	97.893
3222405	103.991
2262227	114.88
1129374	114.88
2267750	125.577
1094167	125.577
3064645	128.686
1068791	136.965
3064755	157.083
group 5D
1165103	0
1091493	0
2247906	0
1167313	0
1058378	0
3027370	0
1218077	0
3024347	0
3064839	0
1091519	3.848
1083597	3.848
1273057	3.848
1202187	3.848
1112305	3.848
1049342	17.365
1132221	18.157
1242241	36.737
980085	36.737
1139497	41.644
group 6A
1003839	0
3024641	8.139
2263725	14.296
1029137	17.753
3064410	21.37
1195172	21.37
1242926	26.024
1240412	26.024
1163727	26.771
1087870	26.771
1228684	33.078
1095871	33.078
1082376	33.078
1240063	35.351
2358794	36.855
2261447	36.855
1862700	66.244
2258039	66.736
3064426	67.033
1235052	67.033
1071958	67.033
985452	67.033
100014965	67.869
1124531	68.511
1013483	68.518
1188124	68.525
1098689	68.525
1128256	70.029
1084345	70.029
1228728	70.029
1122957	76.06
1003196	81.148
3064900	81.148
1127223	81.148
1090290	81.148
3064711	81.572
1025919	81.891
1207441	82.45
1205642	82.635
983868	82.635
3064803	82.635
2279397	82.635
1094343	82.754
3028575	82.88
991262	83.222
1094536	83.378
1123653	83.378
1127808	86.859
1152083	105.022
2252585	105.022
1022846	108.076
989290	108.076
2283415	108.076
1119974	109.58
994917	109.58
1093836	109.58
985409	115.055
1126597	115.055
1130295	140.117
2291063	159.826
1093517	159.826
1126329	164.717
1125959	170.324
1218943	174.164
2260976	184.824
1096005	184.824
2268359	184.824
2264296	185.039
1690605	185.808
1141161	187.864
2256292	191.505
2261545	192.59
1022129	205.071
2267693	205.071
3022343	205.071
1125317	205.071
1125325	205.071
1166019	205.071
2260819	207.344
2302175	207.344
1694750	209.138
1199259	209.227
1074106	211.516
996428	211.873
987321	211.873
994382	212.297
1127938	212.616
1713629	212.616
1031962	214.89
1282160	214.89
100001878	216.569
1008044	217.188
1001113	217.889
1078135	217.889
1082338	217.889
1074151	218.067
3026216	219.373
3024049	219.462
group 6B
1121726	0
1235400	1.527
1093016	2.469
1220113	3.215
1082430	3.864
2261593	4.715
1082137	6.996
1214987	6.996
2263768	6.996
1161730	6.996
2266280	6.996
1250105	12.777
1090600	25.162
1229882	25.162
1076977	35.859
2261574	35.859
2257246	35.859
2266560	35.859
3022571	35.859
1232900	52.335
1127298	53.119
1209940	53.416
1094278	53.863
1036402	53.863
1051046	53.863
1236079	53.863
2279470	53.863
3064534	56.136
1069953	56.136
1091969	66.832
3064635	66.832
1128911	67.256
1028370	67.576
1205800	67.576
1232866	67.576
2258612	67.576
2324109	69.524
1090854	73.501
1002318	86.487
1008453	86.487
1009838	86.487
2258159	91.142
2263301	91.142
1200822	95.796
1117688	95.796
100001720	95.796
1069615	103.813
1218159	103.813
1002651	105.317
1035461	105.317
1094631	105.317
1167866	105.317
997294	105.317
1001121	105.317
2288517	105.317
3222458	105.317
2259696	105.711
1019642	106.061
3027047	106.492
983945	106.804
998770	106.804
1002375	106.804
1083230	106.804
1092615	106.804
1092912	106.804
2268700	106.804
977851	106.804
1089538	106.804
1093653	106.804
1094198	106.804
1130088	106.804
1134294	106.804
1163152	106.804
1233844	106.804
2260789	106.804
3064607	106.804
1161710	107.146
1003047	107.548
1089148	109.052
1229280	109.052
983454	109.052
1120705	109.052
1258534	109.052
2261831	109.588
3025833	112.071
1196963	112.078
2262459	112.078
2268582	112.413
1085698	112.822
2268407	112.822
1096181	113.238
984306	113.565
1064849	113.565
1216028	113.565
1863791	113.565
1129760	115.761
991682	117.341
996614	117.341
1001992	117.341
1011393	117.341
1053948	117.341
1056718	117.341
1088528	117.341
1121206	117.341
1206667	117.341
1694762	117.341
2276919	117.341
2277707	117.341
2279438	117.341
1006208	117.341
2258400	117.341
2268790	117.341
2277466	117.84
1166409	118.085
1027255	118.27
1001678	118.829
3024822	119.089
1126209	119.379
1142602	119.572
1094508	120.003
993145	120.33
1019731	120.33
1129032	120.33
1264284	120.33
100004694	120.33
1246721	121.167
1002203	121.785
1061164	121.822
1671978	121.822
2262850	122.659
1090345	130.572
986962	130.572
1092153	130.572
1069077	132.091
1000705	150.585
1206992	151.99
1098568	157.979
2263968	164.01
1023139	179.649
1091698	212.517
1116764	212.517
2255482	212.517
2258047	212.517
100112082	212.517
1091091	212.636
3064787	213.911
1075802	214.015
1127775	214.015
1229538	214.015
1238537	214.015
2295983	214.015
3064780	214.015
2255222	216.288
2262704	216.288
2342998	216.288
1179627	216.288
1683634	216.288
3024082	216.288
group 6D
1090361	0
1094219	5.648
1001843	6.455
2250869	24.447
2256046	34.46
1096271	58.41
1236123	90.469
1083737	99.79
1094721	99.79
1144588	99.79
1128614	109.577
2246764	109.577
1053102	109.577
1027497	109.793
1695027	110.494
990024	120.952
group 6DS
3026773	0
1129498	0
1230234	0
979478	0.461
1091343	0.744
1069292	1.497
1219922	3.84
1203663	20.606
group 7A
1863591	0
1000220	2.514
1026525	3.26
991796	4.187
1024037	8.663
1279033	8.663
1045022	16.68
984908	16.68
1000950	16.68
989662	16.68
1071813	20.528
3064837	20.528
2281581	20.528
1226892	28.546
1050118	28.546
995747	28.546
1129403	28.546
1126431	36.807
100053563	37.885
1097869	40.876
3222540	45.726
1087792	46.345
3064571	46.605
1124635	46.605
3021956	50.453
1127718	50.453
1075735	55.295
1046082	60.088
1187043	64.378
100001790	65.162
1100606	67.466
2315308	67.466
1697751	67.466
1214675	67.466
1050199	71.314
1221352	71.314
1158021	73.587
1221660	73.587
1073357	79.061
1266301	79.061
1128093	80.565
1163499	80.565
1042964	80.565
1166221	88.184
1125508	89.81
1205216	90.767
1093406	94.639
1092847	97.702
1047387	97.702
1087941	97.702
1011469	97.702
1092824	97.702
996562	97.702
1125287	97.702
1130512	97.702
1129415	97.702
995705	97.702
2253164	97.702
2257876	103.176
1128327	103.176
1864524	103.176
1125288	103.176
1083319	103.63
1095660	103.919
3064494	104.666
1129396	104.666
2259227	104.666
1058264	104.666
2259775	108.514
3064742	110.787
990824	110.787
1045294	110.787
2258861	110.787
1246868	111.729
1085659	114.595
1162367	114.595
1203923	114.595
999044	118.443
1042718	118.443
3028801	118.443
1266994	118.443
990491	118.443
1141599	118.443
3027359	118.443
988191	118.443
2260241	143.984
1085888	143.984
1144554	143.984
995117	143.984
1694866	143.984
1004715	143.984
982709	149.458
1064152	149.458
982050	149.458
3028533	149.458
1110073	149.458
1048634	154.933
1031455	154.933
2260679	154.933
1107424	155.297
1311796	155.676
1003052	155.676
990293	156.108
1126877	156.42
1210343	156.471
3222252	156.479
1094201	156.642
1112239	158.001
1200854	158.283
1025474	158.648
1253669	159.703
barc121	164.082
1075160	167.954
1046696	167.954
1100373	167.954
988600	167.954
988240	167.954
1080225	167.954
1000201	167.954
1126398	167.954
1127015	175.109
1019580	175.109
2263127	175.109
989128	175.391
1217374	175.629
1082516	175.852
2278541	175.852
1133449	177.447
2261898	182.674
1112611	189.983
2262108	189.983
997641	189.983
1707775	192.256
1028645	192.256
996989	206.705
3064807	207.496
1090541	209.769
1059714	210.516
2262955	210.516
2264620	228.086
1237069	228.086
997971	228.502
1091331	228.829
2282096	228.829
1001275	231.891
979562	239.055
2255047	239.055
1224428	239.442
1057050	239.798
2254256	239.798
1038773	249.568
1164940	249.91
1863464	250.169
1094702	250.355
1054979	250.355
group 7AL
100004587	0
1129937	0
1068906	0
987390	0
3022660	1.534
2258854	2.356
group 7B
1097823	0
1079305	4.322
1003915	22.709
1095560	22.709
2263161	22.709
1091877	22.709
2261494	22.709
2264536	24.213
1069812	24.213
1125675	24.213
1129658	24.213
1249669	24.213
1668152	24.213
100006943	24.213
2262487	34.708
1097129	35.666
989723	37.169
1091711	37.169
1095321	37.169
1126233	37.169
1217855	37.169
1245244	37.916
999640	40.97
1230103	40.97
2262508	40.97
3023222	40.97
3222549	40.97
2280461	44.032
1030418	45.529
1227937	45.529
2263172	45.529
1016193	45.543
1091206	45.543
1083686	45.833
1228099	47.689
2255092	47.786
3064557	47.786
1126400	47.786
3025480	47.786
2277459	48.54
1080641	49.323
2256891	63.811
1090000	65.079
1216942	65.309
988742	65.309
1085562	65.309
1217639	65.309
2279070	65.309
1107819	67.582
1119474	67.582
1127919	67.582
1143330	67.582
1863187	67.582
2262401	67.582
2279071	67.582
987702	67.582
1050348	67.582
1083871	67.582
981752	73.89
987928	73.89
990802	73.89
1110005	73.89
1267780	73.89
2262552	73.89
1713632	74.636
977573	77.691
1216017	77.691
1240226	77.691
1115861	79.355
1081730	87.285
1007611	88.311
977335	97.81
3021863	97.81
1063514	100.084
1063567	100.084
1083374	100.084
2279992	100.084
3064805	100.084
1129493	100.084
2281794	102.605
979150	109.522
980969	109.522
1061576	109.522
1127444	109.522
1128621	109.522
2257383	109.522
2279063	109.522
3064638	109.522
3064670	109.522
3222304	109.522
1241751	112.012
2262472	119.476
1016559	120.471
1050397	120.783
1064185	123.68
2256482	124.743
1136410	127.273
1075561	128.253
1095798	133.603
1126874	133.603
1247826	148.111
1053061	148.111
1122650	148.812
1165170	149.491
992944	152.663
1091870	152.663
3023718	152.663
3028759	152.663
1107446	155.718
1217057	155.718
1219032	155.718
1093233	155.718
1195310	160.421
1082370	165.124
1092427	174.019
1242932	174.019
995102	190.547
1160519	190.547
1215832	190.547
988748	199.441
1029487	199.441
1071874	207.72
3021993	215.633
2278334	215.633
2280318	218.648
1200761	222.552
2258831	222.552
1092695	227.337
2253061	228.994
2280498	242.144
1095780	245.403
1072804	246.838
1084076	246.838
1058899	248.342
1228221	249.088
1091466	249.475
1125849	249.616
1215236	249.831
1049647	249.831
1092935	249.831
1095455	249.831
2279767	256.62
1863785	265.136
3064846	265.136
1011050	288.267
1238939	288.267
1202549	288.267
1002332	300.832
1000500	300.832
1090480	300.832
1092255	300.832
1209472	300.832
1125783	301.144
1166068	301.778
1090643	309.578
1272313	309.578
1104587	316.733
997146	317.48
1127368	317.48
1256824	317.539
1201829	317.888
1070309	318.282
1862901	323.699
1189988	326.236
1087980	329.821
1096464	329.821
1114196	329.821
1228827	329.821
1233089	330.816
group 7D
2256304	0
1252833	20.473
1125505	20.473
2296211	20.473
1090372	22.076
1211477	32.947
3064934	35.845
992105	38.994
1051617	57.488
1243355	58.302
1028785	58.302
1062859	72.043
1082802	79.904
1082016	79.904
1047233	91.892
group 7D_2
1255386	0
1101488	19.864
1177255	21.375
1682737	21.375
3064859	21.375
group 7D_3
100008293	0
1229420	0
989099	1.504
1713495	3.023
1093052	4.634
group n1
2250495	0
1090318	0.844
2257004	25.723
group n2
1052686	0
1065922	10.678
2256312	33.762
group n3
2249546	0
2263734	4.525
2248357	5.618
2243386	6.064
999473	7.241
100016023	7.464
1093267	7.493
1214867	8.345
1060154	8.836
1121153	8.836
981695	10.256
992228	10.256
1144606	10.271
1125875	10.338
2249789	10.338
