# Supplementary material for: Dwarfing Genes Rht-B1b and Rht-D1b Are Associated with Both Type I FHB Susceptibility and Low Anther Extrusion in Two Bread Wheat Populations
Source: PLoS One. 2016 Sep 8;11(9):e0162499. doi: 10.1371/journal.pone.0162499 (PMC5015901; doi:10.1371/journal.pone.0162499)
Supplement: S2 Table — (TXT) [file pone.0162499.s002.txt]

group 1A
1126685	0
1212218	1.277
3020869	1.615
1075345	2.68
3021967	5.085
1090405	9.195
1245046	9.195
1696406	9.195
2258746	9.195
1281103	9.195
1084833	9.195
1100955	9.38
2286277	11.263
1020992	11.307
2265513	11.372
1070756	11.404
1863421	11.481
1093014	13.397
1054654	13.768
2293830	16.025
1304234	18.544
993127	19.91
1016950	34.454
1023641	43.12
1102253	43.12
1092638	44.319
1011620	67.231
981621	67.231
2280853	92.053
1073500	92.053
1216417	92.053
984424	92.053
1002101	92.053
1149586	92.053
1093499	92.053
1311185	92.053
1060723	92.053
1054139	92.435
1094246	94.817
2261700	95.374
984013	95.374
1127911	95.976
1011115	96.842
1126809	97.235
978646	97.507
1161269	98.362
1218701	99.439
1141154	99.755
1127111	99.755
1127333	99.755
2277135	99.755
1094412	99.853
1087379	100.104
1129025	100.519
1127204	100.846
1030021	100.846
1072196	101.359
1204450	101.961
1066967	101.961
3064367	111.513
2258338	111.513
1020607	112.115
1863647	114.725
3064880	117.084
2298725	119.035
1080728	122.117
2260769	126.168
1099971	126.168
2263809	126.792
1077339	127.261
1079399	127.261
1088969	127.261
1094941	127.261
994411	128.65
1003934	132.595
993750	134.557
1127081	141.234
1125412	146.853
1065547	146.853
1031374	146.853
989937	181.142
1094520	181.964
1090544	182.467
1010753	197.551
1166094	197.551
1211189	197.551
1109244	209.919
997180	219.577
2256474	219.577
1165455	222.279
1279803	225.188
3021449	225.188
1094064	225.647
1003547	226.281
999895	226.281
985057	226.281
1134976	227.181
2263833	227.914
1119171	228.582
1056700	229.381
1147305	230.425
3021194	230.665
2260798	231.222
2268203	231.758
3034193	232.304
1025998	232.85
1252328	232.97
1864148	234.842
1125881	235.027
994520	235.059
1238546	235.059
3064476	235.059
2254818	235.059
1115737	235.059
1027740	235.059
1161396	235.059
1093174	249.851
1089676	250.806
3020917	251.209
1863372	252.342
1161276	260.943
993502	265.659
2260436	268.041
1129006	270.858
2258970	275.145
1126203	280.704
2261019	289.551
2267633	289.551
1091952	293.449
group 1B
1088521	0
1205775	0
1093781	0.011
3028745	3.418
1230705	3.778
3064366	9.106
1212076	9.106
1116644	11.694
1023910	16.697
100007924	17.674
1115814	18.187
2258438	18.187
1036447	18.187
1166594	18.187
1072469	18.187
1090571	18.624
979170	19.28
1089962	20.379
1024654	22.602
1129780	22.602
2266714	23.336
1051996	24.213
1106896	25.904
1133869	25.904
1020225	25.904
1196718	26.903
1145134	28.102
2252712	28.102
1126000	32.024
1129298	36.087
980261	36.087
2259466	36.087
984358	36.087
1088611	36.087
2258419	36.217
1166607	38.157
1049867	38.298
100005749	38.888
1085163	39.347
1125554	39.806
1215559	40.705
1234935	41.317
3064594	41.963
998633	43.643
1008954	43.785
1255451	43.785
1002167	43.785
985165	43.785
996356	46.269
1085087	49.374
979031	49.374
1104210	49.374
2266225	49.374
1209302	49.374
1234822	49.811
1192079	50.259
1162330	50.466
1063973	50.466
1092291	53.248
998666	56.077
1004945	56.077
2265126	57.176
1164132	58.286
1120892	61.67
1220264	61.67
1713615	61.67
1238842	65.392
1064989	69.231
3025163	71.75
1204085	72.252
1000048	73.13
2285557	78.628
2277541	78.867
3023551	78.922
987187	78.933
1004273	79.854
2255213	80.853
1088904	80.853
1032134	80.995
1007230	82.361
1668384	83.349
2280283	84.149
2279403	84.149
1093490	89.902
2279369	89.902
1093049	89.902
1029624	92.307
2259299	93.752
988758	98.971
991389	99.364
1004426	102.69
2284499	103.401
1006460	103.401
1203688	103.401
985658	103.401
1207280	103.401
2369529	103.401
3064949	103.401
2257522	103.86
1276419	104.494
2281360	104.527
1134677	107.517
1091858	107.844
978671	107.844
1209708	107.844
1125253	107.844
2278802	110.067
1064784	110.067
2271404	123.731
1122241	123.731
1153340	123.731
999132	124.83
1116161	124.83
1108680	130.243
3064469	133.685
1061145	135.119
1666488	135.119
1046220	142.182
984994	146.897
2257064	162.961
1218477	186.063
2259307	186.063
100003735	203.341
1122155	207.463
1235726	207.463
GWM259	212.023
2263671	215.279
995000	223.7
3064624	223.7
1667835	226.014
2332851	227.369
group 1D
991664	0
2333456	9.029
1090318	9.029
2250495	18.019
group 2A
1279811	0
1038630	0.207
1146447	2.089
1038091	2.275
1277633	2.275
1037819	2.275
1081619	2.275
1667915	2.275
1061775	4.679
1088624	20.133
3064800	23.331
1092763	23.331
1011567	31.61
1067817	44.285
1135099	44.285
1230245	55.171
981946	55.171
1161563	66.057
3064776	66.057
2283934	66.057
991212	66.057
1094923	66.057
1105748	66.057
1092750	66.155
1115924	66.944
1098792	68.254
1077708	68.472
3026593	70.051
998851	70.062
1696617	71.039
1095667	71.487
1083407	71.552
984567	71.552
2260686	71.552
2335901	71.552
1093325	71.552
2253877	71.552
3025548	71.552
1201176	71.552
1129233	71.672
1097688	71.704
1674778	73.587
1106212	73.772
1229432	74.649
2263493	75.927
1001208	75.981
2264931	76.593
1218108	77.074
993063	77.074
979688	77.074
2254633	77.074
2268563	77.15
2265364	77.368
1228363	77.444
1150369	77.837
1235569	77.978
1229345	78.164
1058403	78.491
2262912	78.927
1698476	79.255
1063031	79.298
1091747	79.516
1108327	79.756
1166053	80.127
1125236	80.344
1159200	80.344
2260959	80.366
1075950	80.388
1166101	80.475
1094287	80.551
1219652	82.389
1668030	82.552
1026914	82.552
1152227	93.913
1003237	98.236
1151752	98.236
3064695	98.236
100006791	98.443
1241689	99.921
1069415	101.377
2255026	101.541
1083104	101.541
1129787	101.737
1022284	102.075
3064897	102.632
100012199	102.632
1147342	102.632
1277573	103.223
1097663	103.725
100056425	104.635
1227997	105.757
1075984	105.92
1071231	105.92
2252454	105.92
1219210	105.92
1204947	105.92
3064710	105.92
1128502	105.92
1118289	108.143
1186501	108.143
1004710	111.19
1083971	112.123
1262822	114.562
1073641	115.196
983068	115.875
1090149	116.377
1159845	116.902
1059865	116.956
1210938	116.978
1201430	117.032
1128135	117.032
1027267	124.133
1019498	128.266
1694741	131.965
1075823	131.965
1106314	145.63
1039495	145.63
1094352	146.729
3064488	148.951
1079734	148.951
984869	148.951
1002352	149.608
1227325	150.518
1051900	152.255
2258407	152.255
1165345	152.255
1130425	153.8
1065743	154.699
2280113	155.554
3064424	155.554
2257031	158.096
1094537	160.672
2259340	164.523
986459	165.622
1229356	165.622
2285106	167.845
2258278	167.845
1275924	167.845
3064613	168.999
2253029	169.152
1166621	171.306
1863261	171.568
1123908	180.636
1092204	180.636
3064404	184.008
1140309	184.008
1008748	193.561
1696664	193.561
1164723	193.561
1053545	194.66
1064949	194.66
1068421	194.66
1063107	194.66
2266408	194.66
2349894	194.66
2255667	194.66
1219788	204.094
1034434	204.531
3064817	204.935
1219075	205.284
3064389	205.284
1198227	221.891
1098050	221.891
1124951	223.156
1097996	224.411
1252085	230.079
1862554	258.453
1166608	258.453
group 2B
1160644	0
984282	3.488
1252686	4.454
1669704	5.709
1207009	5.709
100008152	5.709
3064383	16.595
1130065	16.595
1053507	23.434
1097262	24.789
1200085	38.525
2280790	48.157
1055088	48.157
1050593	50.974
3029958	53.791
1066619	53.791
1083889	53.791
1017820	53.791
1036899	53.791
3022917	57.372
1093586	62.243
1026385	67.115
1148814	68.38
1129023	68.566
1008164	68.566
3222428	72.358
2256950	77.65
1012442	78.274
1130816	78.831
1096002	83.38
1111404	83.38
1090923	83.38
1217853	83.38
3064555	83.499
2262876	84.013
1137595	84.274
1113449	84.536
1092251	84.94
1075921	86.676
1095023	87.819
981297	88.498
1204183	89.775
1025958	89.993
1230189	89.993
986475	89.993
1108090	94.541
1180163	98.17
1021699	102.564
1128199	103.023
1173915	105.645
1224525	106.279
1078841	107.959
2282697	108.133
1127764	108.133
1696684	110.356
1020900	110.356
1081047	118.61
2259170	118.61
3064802	118.61
1105759	118.61
1114344	118.61
1224158	118.61
1089997	118.61
1209087	118.61
1066568	118.61
1003288	120.369
1329858	122.297
1008577	124.77
1107259	129.881
1694825	133.253
3064801	133.253
1047092	133.253
1102573	133.253
1082514	133.253
1164349	133.745
992800	134.346
1127840	134.422
1125937	136.475
1128879	138.02
1125375	140.209
1078757	141.009
997145	141.009
2326994	141.009
993617	141.009
1127156	142.79
1093481	143.557
2253534	144.312
1126787	144.312
1056778	144.312
984789	147.684
998462	147.684
1202492	153.438
1241580	153.438
1103746	153.438
1125655	153.438
2258610	154.138
1154146	154.531
3026475	154.531
2257603	154.531
1013903	154.531
1667363	154.531
1141012	154.531
1211847	160.285
1092549	160.285
993562	160.285
1070077	162.507
2259907	162.507
1050054	162.507
2259728	168.09
1331748	168.791
1229891	169.337
1114138	169.697
1067126	170.112
1125978	170.308
1215338	170.624
2257343	170.984
1127835	171.928
1113792	172.617
1129523	174.14
2281472	175.933
1093511	175.966
2263296	178.668
1096151	179.291
1001965	180.025
3022217	180.385
1083710	180.385
1073535	181.096
2271209	182.051
1023450	184.308
984849	184.821
1083452	184.821
2277705	184.821
1204842	184.821
1072431	184.876
1058879	184.941
1090446	186.04
1060960	187.028
3030025	187.673
2340684	188.695
1067992	189.296
1247043	190.328
3222352	191.029
1101933	194.634
2266150	194.83
3029972	195.542
1112933	195.923
1687134	195.923
2255859	199.939
3064387	200.541
1071039	200.955
1243938	201.326
1107978	202.659
2270155	203.68
988766	203.691
1229301	203.767
1145178	208.268
1245237	208.268
3064518	208.268
100009835	208.268
1097175	212.817
1093246	212.817
1249040	212.817
1107710	212.817
1228934	212.817
1082836	212.817
1211991	213.341
2280171	215.621
2278207	216.321
1126405	217.276
1070201	217.735
1083025	218.369
2306880	218.369
1130206	218.369
GWM120	235.067
2262604	251.765
2279027	251.765
1125759	251.765
1108305	252.135
1023475	252.858
1164782	252.858
1091497	252.858
1096708	252.858
2257429	262.411
2332722	262.411
1125920	262.411
1094298	262.411
1091794	266.959
2294227	266.959
1312026	266.959
1127943	266.959
1230835	266.959
1225153	266.959
1141208	266.959
2266290	279.021
3024470	279.513
1102511	281.216
1130126	284.832
1112855	284.832
1227557	284.832
1094422	297.816
group 2BL
1152717	0
1229561	0
2348758	2.03
1121409	4.514
1056626	4.514
3025860	7.852
1006874	7.852
3064525	7.884
2256918	7.884
100111996	7.884
1228710	8.585
1218618	9
1096661	10.143
1226870	11.543
group 2BS
2258067	0
1160494	0.944
1020241	1.622
1094567	4.554
1105975	4.554
993917	9.103
1097808	9.103
1226841	9.103
group 2D
1112925	0
2242354	0
1669968	0
1235470	3.105
1065332	4.116
2261713	4.465
1082623	5.055
984698	5.569
977096	5.983
2261906	6.234
1089339	6.332
1187077	6.43
2246769	6.659
1088421	6.659
1135095	6.659
1201565	6.659
1089875	8.881
3023173	8.881
1091806	8.881
1109676	19.754
1193959	31.954
3025921	33.86
1127940	38.827
2252696	68.325
1125098	68.325
980698	68.325
group 2D_2
2249255	0
1094288	10.162
2263639	10.162
1000216	13.755
1024850	19.888
1697008	42.801
1252730	56.809
992597	59.066
2254182	59.066
3222503	59.066
1125587	59.066
group 3A
1167033	0
1197278	2.622
3064519	6.697
1129474	11.4
100005113	12.822
2264396	18.71
1080916	28.659
1093199	31.695
1093741	34.329
100002509	42.34
1080400	49.103
986215	68.627
990865	73.223
3222425	74.533
1007236	76.756
1002102	76.756
1122539	76.756
1056945	76.756
1083852	81.952
1125781	96.307
980051	96.307
1023982	105.349
1113547	110.053
1121209	114.233
1059948	127.841
1074582	139.848
1093449	142.332
1090813	142.332
1101470	151.885
1220763	151.885
1234992	161.517
1195254	166.93
1094902	169.563
1091170	169.563
1102783	169.563
100008572	169.563
1094665	176.602
1109808	184.907
996906	190.66
3023149	192.883
999525	192.883
2326646	193.528
1040728	193.976
1150669	193.976
100112106	193.976
1128177	195.331
1012499	196.541
1210159	200.699
2257587	202.02
1042088	206.379
1862576	206.379
1038112	206.379
1071713	206.793
999513	207.472
1020174	207.472
1056037	207.472
1113363	207.472
1075962	207.472
1695196	207.472
1046207	207.472
1062360	207.472
2275820	207.472
3064370	207.472
1212042	207.472
1093842	207.472
1070416	207.472
1091056	207.472
983153	211.054
998626	214.24
2261992	214.24
1216949	214.24
1250769	219.762
2291572	223.578
1229499	244.486
995376	246.02
2276562	248.254
2281938	257.82
1181871	257.82
978409	268.72
1008305	273.292
1092164	274.402
2261683	277.786
1059517	281.849
1032385	285.735
1204184	285.757
1106160	289.106
2260340	289.106
1090686	305.834
1135230	322.562
100005764	322.562
2267534	322.562
1128946	325.934
1212480	325.934
999864	326.59
992306	327.027
3028597	327.027
2261983	336.475
3064959	339.8
1201691	348.35
1069051	354.14
2294920	354.14
1106456	361.116
1074284	361.203
1275763	361.213
2280022	362.312
100007021	363.345
1212633	366.058
1092752	367.002
2278099	367.802
998662	367.802
2261151	370.252
1135672	379.32
1121637	383.988
group 3B
1085226	0
2302156	0
2264663	0
1127137	0
1321636	0
1195932	0
3027083	0
3222301	4.549
3023957	4.549
1128802	4.549
1125826	4.549
1318151	5.971
1343568	7.281
2269369	10.098
1050077	10.098
3064675	12.355
1122286	13.51
995354	15.19
1694666	16.96
1088305	16.971
1117730	25.302
1261451	28.662
1862856	31.802
1240777	31.802
1000905	31.802
1320900	36.351
1764978	36.351
1315407	36.787
1094450	37.444
996213	37.444
1061107	64.437
1095383	65.781
1134327	66.747
1078043	70.142
1113797	71.789
1007253	73.211
1209230	77.891
2258550	80.068
1082515	85.797
992253	85.797
1126271	85.797
1173207	87.365
3064500	94.944
2258700	95.085
2256937	95.085
1215009	98.271
1104367	99.116
2264129	99.541
1005323	99.541
2261720	99.541
996007	100.308
1115031	101.163
2263950	101.721
1200983	102.831
1127030	102.841
987281	103.697
2258010	105.029
1011650	105.051
100006185	105.051
996888	105.051
2351076	105.73
1276825	106.441
1149435	106.463
1094752	107.053
2259883	107.776
1081653	108.333
1095926	108.464
985389	108.682
100007602	108.845
1023666	109.074
1270653	109.281
1096519	109.422
989932	109.815
1002594	110.516
1157912	110.516
1092027	111.139
1053349	112.383
1093314	113.604
1130416	114.492
1090561	114.503
1106952	114.514
986575	115.825
1005453	116.746
100002031	116.779
2267680	116.8
1263567	117.15
1248546	118.027
1082315	119.281
1009625	120.403
997119	120.414
1007216	120.414
999870	120.414
2276184	120.446
1228858	120.457
1862486	120.653
1010250	121.002
1863903	121.307
1003687	121.777
3064831	122.148
1061219	122.311
996025	122.376
1062024	122.485
100004665	122.583
3026467	123.527
1001213	124.759
3222133	124.803
3026778	124.803
1023772	128.07
2260715	128.255
2292694	131.176
3222436	131.514
1100039	132.613
1050579	132.613
3034608	135.132
1012513	136.065
2262614	140.387
2265096	140.496
1053632	140.496
1201639	140.692
989270	140.812
1076971	141.139
988455	141.172
2260078	141.806
978347	144.946
1055305	144.946
1092340	144.946
1026963	148.318
1228597	148.318
100016685	148.953
2262083	149.411
1080798	150.112
2281763	150.505
1096997	151.515
1077614	152.669
2291969	152.702
1206766	152.702
2251282	152.702
1724644	153.801
1105250	154.26
1045722	155.159
1682986	174.602
1113073	174.602
979344	174.602
999766	174.602
1077052	174.602
2269595	174.602
3027342	174.602
1091575	175.006
1079373	175.95
1130074	182.651
1090023	182.651
1130229	182.651
100009752	183.198
1069690	183.744
1202392	184.921
1005757	185.942
1105549	185.942
1089796	186.007
1049404	187.732
100000551	190.791
1042687	191.58
group 3B_2
996138	0
1178331	13.394
999811	16.073
1116974	21.741
3024617	24.743
1002975	26.009
2254638	26.009
986928	26.009
1193956	29.381
1160118	29.381
1134753	29.381
1071279	29.381
3064422	29.381
995093	35.024
997675	53.53
1239839	56.118
2268570	82.666
1083008	90.068
group 3B_3
2258868	0
2277942	16.698
1093675	16.698
1008442	23.573
999442	24.539
2278321	25.35
1091871	26.997
1087201	26.997
1089824	42.111
1091474	42.111
2260390	42.111
1228963	42.833
1083587	43.292
3027901	51.443
1143635	51.443
1134054	51.443
1015701	51.443
2285289	51.99
1228740	52.536
1137615	52.536
1683258	60.394
2265406	63.836
1022298	64.515
1163336	66.229
1216251	66.425
1209910	66.425
3024485	67.324
1072771	68.512
100003674	68.621
1019499	68.621
1219555	68.86
1002728	71.242
1014640	72.241
3028544	73.82
3026897	75.276
990370	75.276
1119580	75.276
100004604	76.497
1863581	77.496
1180848	77.988
994163	78.589
1001892	78.589
989965	81.973
2278701	85.357
2258703	85.357
2278048	85.837
1020359	86.45
997587	86.548
985902	88.352
2351081	88.953
2255534	90.892
3222166	91.329
1134493	92.063
GWM291_5A	100.227
group 3D
1168487	0
1087528	3.535
1046882	6.942
1088425	6.942
1236500	8.108
1028015	12.348
1126151	18.187
1065865	20.591
1058686	22.418
1056891	24.731
1090667	50.563
2245492	50.563
2245936	50.847
1129754	50.999
2248813	51.304
1088418	51.533
1154268	51.653
1217396	51.762
2257776	53.162
3064492	54.338
1091224	56.414
989318	57.346
1133409	58.29
3064792	58.672
1056689	59.053
1219142	59.381
1088405	59.675
100017780	60.475
1251098	60.475
1089809	62.959
group 4A
1252028	0
1054658	8.55
2248753	8.55
1718021	10.647
1090742	13.718
1040940	29.498
1229973	29.498
1103414	29.498
1092224	29.498
2259716	29.498
1242151	29.498
1177353	29.498
1201358	32.315
2253908	33.973
1100882	33.973
1063020	44.94
1081239	48.968
1133045	52.212
1106414	57.613
1197118	64.539
980406	95.328
1252793	95.328
1126662	95.328
1264392	100.778
1233192	120.818
1192224	138.682
1141138	141.88
2263956	145.825
993000	145.825
992456	145.825
994022	145.825
1247419	160.94
1073520	160.94
1228968	160.94
1301081	160.94
3026831	160.94
2265419	164.335
1143742	167.684
2262907	167.684
1066022	167.684
2266806	167.684
1217741	167.684
1033160	171.056
3022829	171.056
988704	171.056
2258782	171.056
991620	171.056
1094628	171.056
1101755	171.056
3028007	171.056
1092211	171.056
1104586	174.428
3025121	174.428
2257698	174.428
1128391	174.428
2265894	194.16
1099081	194.16
1125529	196.043
1088980	197.477
1233446	197.968
2258640	198.57
1045492	198.995
1210484	199.663
3064572	200.132
2331540	200.756
1672095	200.756
1230745	200.756
2264577	219.498
1018803	222.431
1064199	222.431
3064477	222.431
1131675	223.419
1073442	227.024
2260563	227.154
985533	234.936
3026529	238.018
1237142	241.834
1205669	241.921
2278980	241.921
1161950	241.921
1109477	258.863
1713589	275.712
1082551	275.712
2294973	275.712
group 4B
1069956	0
1092216	1.199
3021601	12.112
1092528	14.335
998452	16.819
Rht-B1	33.169
3064743	34.279
985312	36.513
1238830	65.855
1235063	71.147
1042220	71.147
1209504	73.37
3064798	73.37
1125612	79.123
3025153	79.123
100004990	79.123
1108727	88.584
1242543	89.24
2260934	89.776
1012566	89.776
1090988	90.941
2259499	104.52
1081667	104.52
1210966	117.673
1126519	119.185
1129092	120.955
2294940	126.067
3064720	126.067
1054888	130.878
group 4D
Rht-D1	0
993587	26.4
999619	30.204
1083015	35.933
2257171	38.567
1108460	40.653
1314743	43.782
1012563	70.2
2256312	80.83
1052686	100.418
group 5A
1083726	0
1204378	5.401
1049837	11.497
3025773	11.497
1127684	17.802
1074817	44.369
1696976	71.232
1007490	73.579
1003869	73.579
2277536	85.835
1703104	85.835
993648	87.381
3033392	89.151
2257379	89.151
993453	89.555
994786	90.344
3026293	91.154
1008802	92.12
1093938	96.526
1133812	100.424
2293023	100.424
1067574	100.424
988173	130.912
997319	130.912
1086218	141.799
1092930	141.799
1088359	145.171
1248166	145.171
978390	150.693
982296	159.294
988747	159.294
3025932	159.294
1070217	166.282
978993	166.282
2359596	168.233
1126397	175.762
1021997	178.223
1242564	182.617
2260698	192.926
100009839	195.319
3064671	197.804
2262130	199.484
1094596	201.593
989963	208.506
3028132	214.443
1133579	215.331
1072146	215.944
2257572	215.944
1254816	219.339
3022342	222.595
1123186	225.839
1102242	228.37
2281334	228.37
2268202	233.409
1067537	238.834
998276	243.382
993328	243.382
1129347	244.481
1084162	244.481
994009	251.482
1220783	252.592
987611	255.964
1234116	255.964
1204040	257.063
1106357	258.362
2262549	263.897
1135154	263.897
2260918	263.897
3064415	266.131
3064895	275.697
1144964	275.697
group 5B
2282143	0
2346598	0
3024637	0
100017148	0
1090946	0
1079667	0
1210034	0
1255587	1.68
986319	6.828
2262570	6.828
1086428	9.096
1109166	11.296
987806	11.296
1235170	11.296
1012837	11.296
1101525	11.296
1101916	14.668
991594	14.668
2253589	16.89
986240	16.89
2260127	19.822
1028405	23.638
1081189	23.638
2258258	23.638
1103503	25.861
2296614	26.96
1242441	27.649
1143933	28.053
993622	31.425
1001679	31.425
1245875	31.425
1085755	33.128
1229558	34.005
996273	34.75
100063247	34.75
1029555	34.826
992710	37.231
1090459	37.667
1133451	40.993
1006228	41.616
1008209	42.493
2259191	48.345
1229803	50.397
1127862	51.685
1060341	51.685
986620	51.685
2262489	58.673
1083209	58.673
1104042	63.473
1033423	65.074
3064621	66.318
1091135	68.802
2259846	68.802
988021	68.802
1121694	72.267
1112236	75.547
2327344	76.645
985494	77.093
1089197	80.85
1089416	80.927
2283173	83.365
1206610	83.365
1082254	83.365
1098178	83.365
1083545	83.365
1167608	88.021
1150241	89.009
1103668	90.208
2266544	93.511
976877	93.511
1128720	98.059
1125451	98.059
3029090	111.724
2257289	111.724
2278009	117.477
2260545	117.477
2281586	124.466
992845	124.466
1083200	130.219
1252794	130.219
1094678	130.219
1062670	130.219
984819	130.219
3024765	144.865
1862632	148.657
986440	148.657
2322286	152.029
1128593	152.029
987986	152.029
1128274	152.029
1304411	155.518
1066241	156.65
1216740	168.56
group 5B_2
2264759	0
2341094	2.404
1112864	3.182
1085023	3.575
1123101	11.842
3064914	11.842
3064730	16.414
1029320	33.142
1091783	51.444
991597	51.444
2262945	51.444
1086691	51.444
3064645	67.284
2262227	71.123
1103160	77.812
1000138	81.71
1086577	81.71
1076157	84.47
1266853	89.677
1045994	89.677
100006224	91.9
1696183	91.9
3064777	92.326
1209710	93.336
1068791	100.249
group 5D
1021177	0
2244864	0
994962	0
2248233	0
993274	0
1064438	0
1093219	0
988637	1.132
2255382	2.198
1074676	2.198
2250200	2.755
3064728	3.313
1132221	16.24
group 6A
2261447	0
2358794	0
1228684	5.159
1095871	6.806
1240063	6.806
1082376	7.056
1242926	8.467
1087870	9.834
1195172	10.008
1163727	10.106
1240412	10.106
1667301	11.82
3024641	13.421
990625	13.421
1196428	14.654
1048987	16.751
1003839	18.162
1085131	54.658
2283453	54.658
1205103	54.658
1187730	61.646
1123653	61.646
3064900	66.194
1127808	66.194
3064803	66.194
1025919	66.194
1007039	71.414
998518	72.457
1240043	72.993
2362461	75.215
993608	75.215
1005205	75.215
1086347	75.215
993444	75.237
995991	75.433
989378	75.662
1229265	78.56
2261368	80.919
2263126	82.948
1130589	83.068
983407	83.56
1081530	84.161
985511	84.161
1203819	84.161
1011936	84.161
2260657	84.346
3064789	84.433
987538	84.509
1164347	84.575
1254818	84.727
1082094	84.967
1039734	85.054
1036435	85.25
1204448	85.25
1006957	85.25
1213518	85.25
983322	85.25
1199440	85.25
2267420	85.25
1091565	85.25
2263318	85.25
1714673	85.25
1064961	85.25
1066954	85.25
1100713	85.25
1012612	85.25
1123984	85.25
1860108	85.25
998521	85.25
1127628	85.25
1228274	85.25
1126604	85.25
100005548	85.326
1036338	88.605
1090357	89.02
2258989	89.063
979746	90.162
3064407	90.457
1092560	94.097
2261392	95.296
1196857	95.296
1107909	95.296
1125831	95.908
1114145	96.389
1226685	97.488
988239	98.587
1130454	98.587
2262003	99.276
1092206	99.68
1107875	100.304
100003241	100.773
1226712	100.773
1202794	100.773
1122308	100.773
2281755	105.62
985410	117.696
1142258	117.696
1119974	138.357
994917	139.768
1093836	145.803
1152083	145.803
group 6B
1093016	0
1085266	8.011
1082430	8.011
1161730	17.564
1097105	17.564
1220113	17.564
100005915	20.936
2280547	20.936
2261574	34.601
1076977	34.601
990843	59.423
3022833	59.423
1666811	59.423
979094	61.26
1093423	68.675
1027735	68.675
1051046	75.663
1232900	75.663
3064534	83.661
3064635	86.203
1028370	86.203
1128911	86.203
1090854	91.375
100002530	96.679
1100996	101.168
1077421	101.168
3064700	101.168
2257284	101.627
1258981	102.261
2264118	102.261
2260087	102.654
1152301	105.448
2261204	105.71
1090224	107.143
2252100	108.543
981409	110.01
1091272	110.01
1091943	110.01
1093538	112.643
2261971	113.775
2267147	114.575
1089764	117.658
1117688	121.204
1200822	121.597
1008453	122.298
100001720	122.298
2268700	126.846
997294	126.846
1094198	126.846
1002651	126.846
1092615	126.846
1083230	126.846
2259696	126.846
1167866	126.846
1134294	129.069
1130088	129.069
2288517	129.069
1218159	129.069
1093653	129.069
1069615	129.484
1092912	129.691
977851	129.843
983945	130.181
1094631	133.553
1089538	133.553
1002375	133.553
3222284	134.023
1163152	134.646
1035461	134.646
3064607	134.646
3027047	134.646
1019642	134.646
1001121	134.646
998770	135.248
3222458	135.739
1003047	137.962
1120705	140.184
1095810	140.184
1089148	140.184
1229280	140.907
1258534	141.278
983454	141.278
1069077	147.88
1064849	149.324
1085698	149.324
986962	149.575
2262459	150.819
3025833	151.596
1090345	152.64
984306	152.64
2268582	152.64
1096181	152.64
1196963	152.64
1216028	152.64
1092153	153.164
1863791	153.733
2268407	153.733
1006950	159.061
3064453	159.883
1106830	160.188
1128422	160.538
1208017	161.714
1011353	162.592
1166058	162.733
1141272	162.733
1142155	162.733
993061	170.173
2262703	173.568
1095762	174.846
1095373	179.097
1023139	181.514
987710	185.107
2294516	188.888
1091352	202.753
1064160	202.753
1075529	202.753
2261198	202.753
1091698	229.393
1116764	229.393
2258047	229.393
1217143	229.393
group 7A
989662	0
1070568	0.966
984908	1.227
1247172	5.067
985177	8.93
1059081	9.929
1091146	10.07
1073875	10.222
1084348	10.222
1220636	10.222
990180	10.222
989084	13.548
1149473	17.013
1126055	17.013
1311414	17.582
1223285	18.106
1307184	18.106
1205630	27.659
1160450	27.659
1696182	34.647
1214744	34.647
3064571	46.903
1124635	46.903
100053563	49.274
2285347	52.832
1202960	64.715
1066350	64.715
1074529	70.554
1036678	84.318
100001790	84.318
1187043	85.618
1050199	89.952
1221660	89.952
1158021	89.952
1042964	90.148
1128093	91.048
1163499	91.048
1266301	93.18
1073357	93.572
2282580	111.282
1112219	111.282
2253893	120.782
996562	134.791
1087941	134.791
1011469	134.791
995705	134.791
1092847	134.791
1089229	135.151
1125287	136.25
1125288	145.423
1864524	145.423
2259227	147.645
1058264	147.645
3064742	150.382
1203923	153.233
990824	154.332
1246868	154.332
1045294	154.332
2259775	155.453
2258861	156.641
1130808	171.141
3022889	183.984
1118816	183.984
1114034	190.216
1242454	202.016
1063507	202.016
1062849	202.016
1037158	206.564
2261184	206.564
979640	206.564
2261308	206.564
100008037	209.936
1038506	209.936
100003196	211.28
3064794	215.568
2277148	215.568
1049214	221.321
1008884	221.321
1011336	221.321
986684	221.321
1093785	221.321
1696721	221.321
1220431	222.42
1201705	222.42
1084351	223.098
1027448	223.513
1100217	223.513
1000568	232.542
982709	238.909
1110073	238.909
3028533	238.909
1064152	241.132
982050	241.132
group 7A_2
1216524	0
1089735	0
1111897	3.372
1219760	3.372
1077460	3.372
1207653	3.372
994027	3.372
2281326	7.921
1236276	7.921
1082183	7.921
100003619	11.293
1203054	11.293
1076268	17.046
1079112	17.046
1090853	17.046
994221	30.711
2282266	30.711
100004979	31.478
100045858	31.805
2282553	31.805
2259254	31.805
991507	31.805
100001412	31.805
3025265	31.924
3064757	32.088
1093171	32.186
1091229	32.458
1010193	32.502
1125395	32.513
1084130	33.357
1241640	33.991
2260082	33.991
1129937	47.003
1863464	64.976
1094702	66.131
1054979	66.131
1164940	66.131
979562	85.286
2255047	90.845
1247525	96.258
1105726	96.258
2264620	114.404
1091331	114.404
997971	114.404
2282096	114.404
1001275	119.359
1707775	127.523
1028645	128.655
3064807	131.9
1112611	136.14
997641	137.775
100008149	139.186
group 7B
1216332	0
1090158	17.647
1079319	19.938
2263452	26.964
1073843	26.964
3021533	39.22
1142848	39.22
1115309	39.22
3064849	39.22
1084629	39.22
1126395	39.22
1094075	39.22
995689	39.22
1220962	39.22
1149356	43.271
1215411	45.801
1106430	47.594
1096272	50.434
1083686	52.668
1016193	52.668
2263172	52.668
1080641	52.668
1091206	52.668
2277459	54.891
2255092	54.891
3064557	54.891
3025480	54.891
1030418	58.263
1227937	58.263
2280461	61.658
2262508	66.23
999640	66.23
3023222	66.23
1230103	66.23
1126233	74.484
1245244	74.484
989723	74.484
1091711	74.484
1125376	79.523
1097129	86.051
1217855	86.051
100006749	99.716
3064702	99.716
1056532	99.716
3023961	99.716
991111	99.716
1133450	99.716
982211	99.716
2253526	99.716
1122738	100.12
1014579	100.809
994244	101.147
1091931	101.903
2255054	101.903
2262492	101.903
2260452	107.656
2262951	107.656
992708	107.656
1045832	107.656
1129993	115.655
1082661	115.993
1064485	116.506
1095785	116.965
3025051	116.965
2257794	116.965
1008572	116.965
1077769	131.83
2261494	132.124
1249669	133.267
2264536	134.211
1251373	134.211
1125675	134.211
1212030	134.211
1003915	138.759
1095560	138.759
2263161	138.759
1091877	138.759
1694973	142.132
100006943	142.132
1069812	142.132
1668152	142.132
1079305	151.265
3021863	153.853
977335	153.853
1021281	153.853
1083374	156.075
1063514	156.075
1063567	156.666
3064805	157.333
3064403	167.548
2259467	171.177
2299023	174.735
1082057	175.867
2262887	175.867
2334492	178.09
2268367	178.09
1201954	179.245
1165214	180.188
1017568	180.286
1046931	180.286
3023516	180.887
3064741	181.401
1241863	181.401
1091894	181.401
1696673	183.624
3064707	184.17
1141497	184.716
2264054	184.716
1028758	184.716
3024652	184.716
1093154	186.939
1126466	188.038
3023718	188.038
1205254	188.038
1215816	188.223
1002956	189.791
1045973	193.163
1077727	197.038
1093233	197.038
1107446	197.038
1217057	197.038
1241751	199.26
2256482	202.632
1122650	202.632
1136410	204.122
1219032	207.088
1053061	207.088
1247826	207.088
1082370	207.613
1165170	208.479
1162321	215.18
995102	215.18
1160519	215.18
1215832	215.18
988748	225.905
1029487	227.137
1208811	227.137
1071436	228.236
1071874	231.608
2278334	233.831
3021993	233.831
2258831	239.584
1200761	239.584
2280318	239.584
2253061	250.47
1092695	250.47
1043419	253.264
1122340	257.67
996128	272.579
1863785	272.579
1002521	272.579
1189988	280.526
1201829	283.045
997146	283.045
1256824	283.045
1127368	284.144
group 7D
1091545	0
1233094	14.182
1177255	14.182
1095374	16.416
1101488	17.537
3064859	18.669
1255386	41.702
1096825	72.733
group 7D_2
1713495	0
1093052	4.252
1094096	10.953
1093630	10.953
1058181	14.325
1025109	14.325
1264394	15.837
1127814	17.293
1161982	18.737
1695291	18.737
3021892	18.737
1054974	18.737
981105	19.836
1221556	19.836
1229679	19.836
1127064	19.836
group 7D_3
1004225	0
2252602	4.751
1211477	15.422
group n1
1182460	0
2250055	14.792
1118157	18.502
1127375	18.502
100002060	23.051
2242647	23.051
2262783	23.564
1049167	24.143
1144358	24.143
1237036	24.143
1201618	24.143
2249107	24.143
1126747	24.143
1094110	24.143
1022299	25.309
group n2
2248863	0
1126512	1.277
1237068	3.659
2294001	8.279
2249152	8.279
1003864	8.279
group n3
1100653	0
1129527	17.324
2249546	30.209
1214867	31.519
100016023	31.519
[truncated: 27 more rows]
